# Supplementary material for: Hypnotic enhancement of slow-wave sleep increases sleep-associated hormone secretion and reduces sympathetic predominance in healthy humans
Source: Commun Biol. 2022 Jul 26;5:747. doi: 10.1038/s42003-022-03643-y (PMC9325885; doi:10.1038/s42003-022-03643-y)
Supplement: Supplementary file 4 — Supplementary Data 1 [file 42003_2022_3643_MOESM4_ESM.xlsx]

## Sheet: SWS, S4, SWA
Participant#	Condition	SWS min	S4 min	SWA
2	Control	23.5	0.5	83.22
3	Control	10.5	2.5	86.23
4	Control	5.5	0	73.12
5	Control	14	8	87.95
6	Control	38	0	89.01
7	Control	6	0.5	76.62
8	Control	0	0	68.77
9	Control	19	1.5	91.88
10	Control	37	26	90.78
11	Control	0	0	73.33
12	Control	1.5	0	68.94
13	Control	22	11.5	76.48
14	Control	19.5	10.5	82.92
15	Control	10	7.5	80.8
16	Control	0	0	65.88
17	Control	6.5	0	83.05
18	Control	27	4.5	84.54
19	Control	13.5	10	79.91
20	Control	0	0	63.9
21	Control	0	0	81.73
22	Control	24.5	18	89.64
23	Control	4	0.5	76.15
2	Hypno	28.5	0.5	86.85
3	Hypno	40.5	34.5	91.55
4	Hypno	3.5	0	80.62
5	Hypno	30	19	89
6	Hypno	23.5	0	86.35
7	Hypno	17.5	2	85.49
8	Hypno	21	14.5	88.2
9	Hypno	39	28.5	93.78
10	Hypno	38	18	90.83
11	Hypno	0	0	74.43
12	Hypno	0	0	66.25
13	Hypno	23	20.5	84.85
14	Hypno	36	28.5	88.73
15	Hypno	3	0	75.07
16	Hypno	0	0	67
17	Hypno	7	1	78.59
18	Hypno	25	9	84.59
19	Hypno	1	0	67.97
20	Hypno	8.5	0	78.23
21	Hypno	32	27.5	90.87
22	Hypno	33	26.5	90.62
23	Hypno	11	0	84.14

## Sheet: SWS & S4 course
Condition	Segment	SWS estimated marginal means	SWS estimated standard errors	S4 estimated marginal means	S4 estimated standard errors
Control	5	6.661e-16	0.332	-4.441e-16	0.254
Control	10	6.245e-16	0.332	-1.7e-16	0.254
Control	15	7.494e-16	0.332	-2.776e-17	0.254
Control	20	0.045	0.332	-5.551e-17	0.254
Control	25	0.636	0.332	0.068	0.254
Control	30	1.227	0.332	0.227	0.254
Control	35	1.795	0.332	0.818	0.254
Control	40	1.591	0.332	0.977	0.254
Control	45	1.636	0.332	0.864	0.254
Control	50	1.273	0.332	0.636	0.254
Control	55	0.727	0.332	0.273	0.254
Control	60	0.386	0.332	7.772e-16	0.254
Control	65	0.477	0.332	4.441e-16	0.254
Control	70	0.409	0.332	0.023	0.254
Control	75	0.25	0.332	0.136	0.254
Control	80	0.409	0.332	0.023	0.254
Control	85	0.705	0.332	0.045	0.254
Control	90	1.023	0.332	0.409	0.254
Control	95	0.227	0.332	0.114	0.254
Hypnosis	5	6.384e-16	0.332	-2.776e-16	0.254
Hypnosis	10	4.163e-16	0.332	-8.327e-17	0.254
Hypnosis	15	0.091	0.332	8.327e-17	0.254
Hypnosis	20	0.5	0.332	0.136	0.254
Hypnosis	25	0.682	0.332	0.409	0.254
Hypnosis	30	1.182	0.332	0.545	0.254
Hypnosis	35	2.045	0.332	1.068	0.254
Hypnosis	40	2.705	0.332	1.341	0.254
Hypnosis	45	2.273	0.332	1.227	0.254
Hypnosis	50	2.159	0.332	1.205	0.254
Hypnosis	55	1.545	0.332	1.045	0.254
Hypnosis	60	1.636	0.332	0.977	0.254
Hypnosis	65	1.159	0.332	0.795	0.254
Hypnosis	70	0.591	0.332	0.455	0.254
Hypnosis	75	0.295	0.332	0.227	0.254
Hypnosis	80	0.409	0.332	0.227	0.254
Hypnosis	85	0.614	0.332	0.364	0.254
Hypnosis	90	1.023	0.332	0.341	0.254
Hypnosis	95	0.227	0.323	0.091	0.254

## Sheet: Hormones
Condition	Time	GH estimated marginal means	GH estimated standard errors	Prolactin estimated marginal means	Prolactin estimated standard errors	Aldosterone estimated marginal means	Aldosterone estimated standard errors	Cortisol estimated marginal means	Cortisol estimated standard errors	Adrenaline estimated marginal means	Adrenaline estimated standard errors	Noradrenaline estimated marginal means	Noradrenaline estimated standard errors
Control	1	0.185	0.824	7.043	0.627	106.721	5.988	284.652	13.218
Control	2	0.838	0.824	6.609	0.627	97.638	5.988	185.652	13.412	9.16979	1.44581	174.989	10.2625
Control	3	0.736	0.838	6.443	0.632	96.899	6.154	178.521	13.411
Control	4	0.562	0.852	6.319	0.638	90.166	6.155	170.703	13.62
Control	5	0.545	0.838	6.296	0.632	87.554	6.068	161.561	13.412
Control	6	0.512	0.852	6.178	0.638	89.318	6.153	152.942	13.621
Control	7	0.6	0.838	6.251	0.632	83.849	6.068	146.697	13.412
Control	8	0.704	0.838	6.478	0.632	86.144	6.068	142.788	13.412	6.87205	1.47291	128.218	10.4524
Control	9	0.71	0.838	6.614	0.632	88.161	6.068	144.515	13.412
Control	10	0.811	0.838	6.783	0.632	85.501	6.066	140.748	13.411
Control	11	0.989	0.824	7.174	0.627	86.998	5.988	141.87	13.218
Control	12	1.188	0.824	7.478	0.627	84.922	6.153	139.783	13.218
Control	13	1.415	0.824	7.478	0.627	85.549	5.988	134.957	13.218
Control	14	1.568	0.852	7.844	0.638	82.546	6.35	127.18	13.621	7.66868	1.53342	125.035	10.8764
Control	15	1.439	0.904	7.816	0.658	87.725	6.463	124.229	14.358
Control	16	1.54	0.886	7.787	0.651	90.313	6.247	118.035	14.091
Control	17	1.117	0.925	7.947	0.667	86.417	6.463	127.808	14.65
Control	18	1.295	0.885	8.659	0.651	89.902	6.153	140.729	14.09
Control	19	1.612	0.925	8.769	0.667	90.132	6.588	143.747	14.65
Control	20	2.549	0.824	9.348	0.627	85.41	5.988	144.826	13.218	9.2675	1.44581	113.136	10.2625
Control	21	2.62	0.824	11.174	0.627	82.516	6.067	161.304	13.218
Control	22	2.666	0.838	10.735	0.632	84.983	5.988	181.256	13.412	13.2944	1.44581	152.623	10.2625
Hypnosis	1	0.325	0.824	7.13	0.627	105.899	5.914	296.696	13.218
Hypnosis	2	0.7	0.824	6.696	0.627	105.718	5.914	158.739	13.218	9.24491	1.44581	170.914	10.2625
Hypnosis	3	0.625	0.853	6.806	0.638	99.341	6.156	154.45	13.622
Hypnosis	4	0.533	0.838	6.903	0.632	97.591	5.989	148.941	13.413
Hypnosis	5	0.415	0.853	6.875	0.638	91.855	6.25	146.24	13.622
Hypnosis	6	0.454	0.838	6.812	0.632	93.874	6.155	142.214	13.413
Hypnosis	7	0.67	0.853	6.901	0.638	91.468	6.249	142.831	13.622
Hypnosis	8	1.033	0.838	7.266	0.632	88.628	6.069	138.032	13.413	5.76871	1.50217	120.567	10.6574
Hypnosis	9	1.762	0.853	7.377	0.638	90.221	6.156	141.545	13.622
Hypnosis	10	2.674	0.853	7.853	0.638	92.006	6.155	135.879	13.622
Hypnosis	11	3.312	0.868	8.205	0.644	83.643	6.155	134.354	13.848
Hypnosis	12	4.451	0.886	8.559	0.651	90.617	6.352	125.742	14.093
Hypnosis	13	5.548	0.868	8.923	0.644	84.402	6.249	126.824	13.848
Hypnosis	14	6.454	0.886	9.263	0.651	89.259	6.248	134.909	14.092	7.10777	1.53363	112.228	10.8778
Hypnosis	15	6.641	0.868	9.473	0.644	86.73	6.353	136.274	13.848
Hypnosis	16	6.138	0.838	9.812	0.632	93.123	6.155	138.077	13.413
Hypnosis	17	5.682	0.868	10.023	0.644	94.344	6.249	146.274	13.848
Hypnosis	18	5.013	0.886	9.98	0.651	106.551	6.465	153.9	14.093
Hypnosis	19	4.688	0.886	9.77	0.651	84.119	6.352	151.532	14.093
Hypnosis	20	4.452	0.824	10.304	0.627	86.932	5.914	136.478	13.218	9.18409	1.44581	107.325	10.2625
Hypnosis	21	3.477	0.824	11.696	0.627	85.678	5.987	140.13	13.218
Hypnosis	22	2.742	0.824	11.826	0.627	88.118	5.914	181.261	13.218	14.7987	1.44581	156.434	10.2625

## Sheet: HRV
Condition	Time	LF HRV (%) estimated marginal means	LF HRV (%) estimated standard errors	HF HRV (%) estimated marginal means	HF HRV (%) estimated standard errors
Control	1	41.792	3.582	52.842	4.028
Control	2	44.236	3.582	51.818	4.028
Control	3	48.606	3.582	45.849	4.028
Control	4	48.691	3.582	45.137	4.028
Control	5	46.441	3.582	49.993	4.028
Control	6	40.723	3.582	53.708	4.028
Control	7	40.076	3.582	55.105	4.028
Control	8	44.92	3.582	50.497	4.028
Control	9	43.302	3.582	51.869	4.028
Control	10	49.672	3.582	45.596	4.028
Control	11	50.884	3.582	44.5	4.028
Control	12	49.727	3.582	45.226	4.028
Control	13	53.727	3.582	41.926	4.028
Control	14	49.501	3.582	44.093	4.028
Control	15	51.979	3.582	41.293	4.028
Control	16	49.984	3.582	45.187	4.028
Control	17	46.31	3.582	47.654	4.028
Control	18	49.616	3.582	43.145	4.028
Hypnosis	1	43.054	3.582	52.321	4.028
Hypnosis	2	44.203	3.582	52.062	4.028
Hypnosis	3	43.837	3.582	52.403	4.028
Hypnosis	4	43.201	3.582	51.227	4.028
Hypnosis	5	39.849	3.582	54.734	4.028
Hypnosis	6	41.835	3.582	53.614	4.028
Hypnosis	7	35.006	3.582	60.262	4.028
Hypnosis	8	37.712	3.582	57.476	4.028
Hypnosis	9	41.301	3.582	53.697	4.028
Hypnosis	10	42.46	3.582	50.499	4.028
Hypnosis	11	43.537	3.582	48.572	4.028
Hypnosis	12	42.694	3.582	50.065	4.028
Hypnosis	13	46.506	3.582	46.965	4.028
Hypnosis	14	50.918	3.582	42.302	4.028
Hypnosis	15	49.019	3.582	44.963	4.028
Hypnosis	16	47.906	3.582	46.196	4.028
Hypnosis	17	45.308	3.582	48.126	4.028
Hypnosis	18	46.21	3.582	47.258	4.028

## Sheet: Correlations
Participant#	SWS min AUC (hypnosis minus control)	GH AUC (hypnosis minus control)	LF HRV % AUC (hypnosis minus control)	HF HRV % AUC (hypnosis minus control)	Adrenaline AUC (hypnosis minus control)
2	5	796.95	704.306	-931.578
3	30	622.213	-1984.31	2199.22	-791.361
4	-2	-19.0875	-178.362	55.4961	-379.863
5	16	354.775	-1323.95	1268.59	-210.856
6	-14.5	306.838	1072.01	-1159.31	535.913
7	11.5	-26.075	1121.16	-1673.97	-9.59486
8	21	211.35	-216.141	145.014	-1363.28
9	20	83.375	-636.755	656.244	284.299
10	1	-48.925	342.427	-345.336	-167.863
11	0	-48.4875	-0.261172	-124.68	-190.342
12	-1.5	37.6625	57.3486	-403.334	925.381
13	1	-27.7625	-281.168	342.896	290.501
14	16.5	-11.1	82.1971	-213.4	-268.066
15	-7	4.45	-1041.93	1024.11	-124.061
16	0	291.438	48.3414	-101.275	1240.82
17	0.5		-833.805	1036.8	-1161.61
18	-2	6.175	-1134.07	1201.61	439.417
19	-12.5	23.0625	-403.812	308.557	595.026
20	8.5	10.45	570.629	-496.662	-207.638
21	32	1241.69	-2258.77	2388.86	-187.656
22	8.5	108.763	-218.976	222.891	219.988
23	7	269.2	-587.255	705.338	124.465
